# Supplementary material for: 13C tracer analysis reveals the landscape of metabolic checkpoints in human CD8+ T cell differentiation and exhaustion
Source: Front Immunol. 2023 Oct 19;14:1267816. doi: 10.3389/fimmu.2023.1267816 (PMC10620935; doi:10.3389/fimmu.2023.1267816)
Supplement: Supplementary Table 1 — Differentially expressed genes in differentiation and exhaustion. [file Table_1.xlsx]

## Sheet: TSCMvsTN
gene

## Sheet: TCMvsTSCM
gene

## Sheet: TEMvsTCM
gene

## Sheet: TEXvsTEFF
gene
