# Supplementary material for: 13C tracer analysis reveals the landscape of metabolic checkpoints in human CD8+ T cell differentiation and exhaustion
Source: Front Immunol. 2023 Oct 19;14:1267816. doi: 10.3389/fimmu.2023.1267816 (PMC10620935; doi:10.3389/fimmu.2023.1267816)
Supplement: Supplementary Table 2 — Gene set over-representation analysis of gene clusters in differentiation. [file Table_2.xlsx]

## Sheet: 1-UDDD
ID

## Sheet: 2-DUUU
ID

## Sheet: 3-DUDU
ID

## Sheet: 4-UDUD
ID

## Sheet: 5-UUDD
ID

## Sheet: 6-DUDD
ID

## Sheet: 7-UDUU
ID

## Sheet: 8-DUUD
ID

## Sheet: 9-UDDU
ID

## Sheet: 10-DDUD
ID

[truncated: 4 more sheets: 11-UUDU, 12-DDUU, 13-DDDU, 14-UUUD]
