# Supplementary material for: 13C tracer analysis reveals the landscape of metabolic checkpoints in human CD8+ T cell differentiation and exhaustion
Source: Front Immunol. 2023 Oct 19;14:1267816. doi: 10.3389/fimmu.2023.1267816 (PMC10620935; doi:10.3389/fimmu.2023.1267816)
Supplement: Supplementary Table 4 — Expression of selected genes in public data. [file Table_4.xlsx]

## Sheet: GSE210534_TEXvsTEFF
gene
