# Supplementary material for: 13C tracer analysis reveals the landscape of metabolic checkpoints in human CD8+ T cell differentiation and exhaustion
Source: Front Immunol. 2023 Oct 19;14:1267816. doi: 10.3389/fimmu.2023.1267816 (PMC10620935; doi:10.3389/fimmu.2023.1267816)
Supplement: Supplementary Table 6 — Metabolomics results (exhaustion). [file Table_6.xlsx]

## Sheet: Met_TEXvsTEFF_cells
id

## Sheet: Iso_TEXvsTEFF_cells
id
