# Supplementary material for: 13C tracer analysis reveals the landscape of metabolic checkpoints in human CD8+ T cell differentiation and exhaustion
Source: Front Immunol. 2023 Oct 19;14:1267816. doi: 10.3389/fimmu.2023.1267816 (PMC10620935; doi:10.3389/fimmu.2023.1267816)
Supplement: Supplementary Table 7 — List of Reagents. [file Table_7.xlsx]

## Sheet: Tabelle1
Reagent	Source	Identifier
Antibodies
Anti-human CD8, FITC, Clone: G42-8	BD Biosciences	Cat # 551347
Anti-human CD197, PE, Clone: G043H7	BioLegend	Cat # 353204
Anti-human CD95, APC, Clone: DX2	BioLegend	Cat # 305612
Anti-human CD45RO, PE-Cy7, Clone: UCHL1	BD Biosciences	Cat # 560608
Anti-human CD45RA, BV421, Clone: HI100	BD Biosciences	Cat # 562885
7-AAD	BD Biosciences	Cat # 559925
Chemicals
RPMI 1640 Medium	Sigma Aldrich	Cat # R0883
L-Glutamine	Sigma Aldrich	Cat # G7513
Penicillin-Sreptomycin	Sigma Aldrich	Cat # P4333
Fetal Bovine Serum (FBS)	Sigma Aldrich	Cat # F7524
RPMI 1640 Medium, no glucose	Gibco/Life Technologies	Cat # 11879020
D-(+)-Glucose solution	Sigma Aldrich	Cat # G8644
D-Glucose (U-13C6, 99%)	Cambridge Isotope Laboratories	Cat # CLM-1396
Dynabeads Human T-Activator CD3/CD28	Invitrogen/Thermo Fisher Scientific	Cat # 11131D
Interleukin-2, human (hIL-2)	Roche/Merck	Cat # 11147528001
UltraComp eBeads Compensation Beads	Invitrogen/Thermo Fisher Scientific	Cat # 01-2222-42
Trypan Blue solution	Sigma Aldrich	Cat # T8154
Lymphocyte Separation Medium	Capricorn Scientific	Cat # LSM-A
DPBS, no calcium, no magnesium	Gibco	Cat# 14190094
Sodium chloride (NaCl)	Sigma Aldrich	Cat# S3014
Sodium pyruvate solution	Sigma Aldrich	Cat# S8636
D-(+)-Glucose solution	Sigma Aldrich	Cat# G8769
Seahorse XFp Cell Energy Phenotype Test Kit	Agilent	Cat# 103275-100
Seahorse XFp FluxPak	Agilent	Cat# 103022-100
Seahorse XF base medium	Agilent	Cat# 103193-100
Seahorse XFp Media & Calibrant	Agilent	Cat# 103680-100
Poly-L-lysine solution	Sigma Aldrich	Cat# P4832
RNeasy Plus Mini Kit	Qiagen	Cat# 74134
RNeasy Plus Micro Kit	Qiagen	Cat# 74034
Software
FlowJo 10.7.2	FlowJo	www.flowjo.com
Seahorse Wave Desktop Software	Agilent	https://www.agilent.com/en/product/cell-analysis/real-time-cell-metabolic-analysis/xf-software/seahorse-wave-desktop-software-740897
